# Supplementary material for: PANoptosis-like death in acute-on-chronic liver failure injury
Source: Sci Rep. 2024 Jan 3;14:392. doi: 10.1038/s41598-023-50720-1 (PMC10764922; doi:10.1038/s41598-023-50720-1)
Supplement: Supplementary file 2 — Supplementary Table S1. [file 41598_2023_50720_MOESM2_ESM.xlsx]

## Sheet: Sheet1
Table S1.Different forms of cell death (apoptosis, necroptosis, and pyroptosis) of liver failure in liver cells
Sources	Treatments	injury duration	Death type	Assessment	Critical protein	Reference
Primary hepatocytes(C57BL / 6 J mice)	APAP	0,4,8h	Apoptosis	WB	Bcl-2 ,Bax	Li et al.,2020
Primary hepatocytes（SD Rats）	D-GalN/LPS	6 h	Apoptosis	IF,TUNEL,qRT-PCR，WB，MTT，FC	Bcl-2 ,Bax	Li et al.,2017
HepG2	APAP,D-GalN / LPS	48h	Apoptosis	TUNEL，WB，PCR，FC	CASP-3,C-CASP-3,CASP-9,C-CASP-9	Lv et al.,2020
Primary hepatocytes(C57BL / 6 J mice)	APAP	2,4,8,24h	Apoptosis,Necroptosis	WB，PCR，ChIP，Caspase3/7 determination kit,IF,TUNEL	Bcl-2,Bax,RIPK1	Chen et al.,2019
Primary hepatocytes(C57BL /6 mice)	D-GalN / LPS	4,6h	Apoptosis,Pyroptosis	PCR,WB,ELISA	IL-1β,CASP-3,C-CASP-3,CASP-1,C-CASP-1	Nadine et al., 2018
L02	D-GalN/TNF-α	24h	Apoptosis	qRT-PCR，ICH	C-CASP-3,C-CASP-9,Bax、Bcl-2	Xu et al.,2018
Primary hepatocytes(C57BL/ 6 mice)	LPS	24h	Apoptosis,Pyroptosis	CCK8，IF，PCR，WB，ICH	NLRP3，Bax，Bcl-2，ASC,CASP-3,C-CASP-3,CASP-1,C-CASP-1	Wang et al.,2021
HL-7702	MOI	12h	Apoptosis	PCR，WB	Bcl-2 ,Bax	Xue et al.,2019
LO2	LPS	24h	Apoptosis	CCK8，WB，PCR，ICH	Bcl-2 ,Bax 、CASP-3,C-CASP-3,CASP-8,C-CASP-8	Tang et al.,2021
HL-7702,HepG2	TNF-α/D-GalN	6h	Apoptosis	WB	C-CASP-3	Li et al.,2019
BNLCL2	D-GalN/TNF-α	36h	Apoptosis	ELISA，TUNEL，FC，qPCR，WB	CASP-3,Bax	Wu et al.,2020
Primary hepatocytes(BALB / c mice)	LPS/D-GalN	12h	Apoptosis	MTT，FC，PI	Bcl-2，CASP-3	Tao et al.,2020
HepG2	TNFα	14h	Apoptosis	PCR，WB，FC	Bcl-Xl,CASP-3,C-CASP-3,CASP-7,C-CASP-7	Laura et al., 2018
Hepa1-6	TNFα	14h	Apoptosis	PCR，WB，FC	Bcl-Xl,CASP-3,C-CASP-3,CASP-7,C-CASP-8	Laura et al., 2019
Primary hepatocytes(C57BL / 6 mice)	TNFα	14h	Apoptosis	PCR，WB，FC	Bcl-Xl,CASP-3,C-CASP-3,CASP-7,C-CASP-9	Laura et al., 2020
Primary hepatocytes(BALB / c mice)	APAP	2,4,8,24h	Apoptosis	FC，CASP determination kit，Wwb	CASP-3,CASP-8,CASP-9	Stefano et al., 2004
HepG2	TNFα	6h	Apoptosis	RT-PCR，TUNEL，WB，IF	C-CASP-3，TLR-4	Angela et al., 2008
Primary hepatocytes(C57BL / 6 mice)	Jo2	3h,12h	Apoptosis,Necroptosis	WB，PCR，FC，ICH	CASP3,CASP7,RIP1,RIP-3,C-CASP3	Milos et al., 2014
HepG2,PMH	SC79,DMSO	12h	Apoptosis	WB，PCR，TUNEL，CCK8	CASP8,C-CASP8	Liu et al.,2018
Primary hepatocytes(C57BL / 6 mice)	LPS	4h	Apoptosis	PCR，WB，TUNEL，IF	CASP-3,C-CASP-3	Zhang et al.,2017
Primary hepatocytes(C57BL / 6 mice)	APAP	15h	Apoptosis	WB，ICH，FC，PCR	CASP-3,C-CASP-3	Nguyen et al., 2022
Primary hepatocytes(BALB / c mice)	TNF-α,AcD,D-GalN	15h	Apoptosis	WB，ELISA	C-CASP-3,C-CASP-8,C-CASP-9	An et al.,2012
Hep3B	Isoniazid	24h	Apoptosis	MTT，FC，WB，PCR	CSAP9,CAP3	Ajeet et al., 2015
Primary hepatocytes(C57BL / 6 mice)	APAP	12,24,28,32,36h	Apoptosis	WB,IF	C-CASP3,C-CASP7	Sujith et al., 2013
Primary hepatocytes(C57BL / 6 mice)	APAP	12h	Apoptosis	FC，WB	Bax,Bcl-Xl,Bcl-2,p-Bcl-2	Wang et al.,2014
HL-7702	D-GalN/LPS	24h	Apoptosis	WB，ICH	CASP3,C-CASP3	Wei et al.,2014
HepG2	B19	12h	Apoptosis	FC，WB，PCR	C-CASP3,C-CASP9	Brian et al., 2006
Primary hepatocytes(C57BL / 6 J mice)	GalN和LPS	4h	Apoptosis	ELISA，WB，ICH，qRT-PCR，FC	CASP3，CASP8，CASP9,C-CASP3，C-CASP8，C-CASP9	Li et al.,2018
HepG2	LPS	12h	Apoptosis	ELISA，WB，ICH，qRT-PCR，FC	CASP3，CASP8，CASP9,C-CASP3，C-CASP8，C-CASP10	Li et al.,2019
Hep G2	B19 virus	24h	Apoptosis	PCR，IF，Annexin V staining.，	CAP3,CASP6,CASP7,CASP8,CASP9,CASP10	Poole et al.,2004
Primary hepatocytes(BALB / c mice)	FasmAb	6h	Apoptosis	TUNEL,Annexin V staining,WB	C-CASP3,C-CASP9,Bcl-2	Malassagne et al.,2001
Primary hepatocytes(C57BL / 6 mice)	TNF-α	12h	Apoptosis	TUNEL,ELISA,IF,WB	C-CASP3,C-CASP9，Bcl2，Bax，	Wang et al.,2019
Primary hepatocytes(C57BL / 6 mice)	TNF-α	12h	Apoptosis	MTT，TUNEL，IF，WB	Bcl2，CASP9，Bax	Song et al.,2019
LO2	APAP	24h,48h	Apoptosis	FC，WB，TUNEL，IF，PCR，Annexin V staining,PI	Bcl-2，Bax	Wu et al.,2021
AML12	LPS	24h	Apoptosis	TUNEL，FC，ICH，IF，PCR，WB	IL-1β	Cao et al.,2022
LO2	SSD	24h	Apoptosis	IF,TUNEL,WB	Bcl-2，Bax,C-CASP3,C-CASP8	Zhang et al.,2015
HepG2	D-GaIN	24h	Apoptosis	CCK-8，DAPI，FITC/PI，WB，PCR	Bcl-2 ,Bax	Bak et al.,2018
PHH	Fas Ab	8h	Apoptosis	WB，CCK-8 ，TUNEL/FITC， PCR，ELISA	CASP3,CASP7,CASP8,CASP9，C-CASP3,C-CASP8	Jing et al.,2018
HepG2	Fas Ab	8h	Apoptosis	WB，CCK-8 ，TUNEL,FITC， PCR，ELISA	CASP3,CASP7,CASP8,CASP9，C-CASP3,C-CASP9	Jing et al.,2018
Primary hepatocytes(C57BL / 6 mice)	LPS/TNF-α	24h	Apoptosis	Hoechst 33342，RT-PCR，WB	casp3，BCL-xl，BAX	Schoemaker et al.,2002
L02	LPS	24h	Apoptosis	Hoechst 33342,DAPI,TUNEL,WB	Bax，CASP3	Mu et al.,2022
HepG2,LO2	LPS	4h	Apoptosis	MTT,ICH，PCR，WB，FC	Bcl-2,Bax，TLR4，C-CASP9,C-CASP3	Chai et al.,2018
AML12	LPS	6h	Apoptosis	ICH，ELISA，MTT，WB	CASP3，CASP8，CASP9,C-CASP3，C-CASP8，C-CASP9	Kim et al., 2022
HepG2	LPS	6h	Apoptosis	ICH，ELISA，MTT，WB	CASP3，CASP8，CASP9,C-CASP3，C-CASP8，C-CASP9	Kim et al., 2022
Hepa 1	ERS	24h	Apoptosis	TUNEL，IF，PCR	IL-1β，CASP3，CASP12	Chen et al.,2012
Chang Liver,HuH 7.5	TNF-α/ActD	24h	Apoptosis	TUNEL，CCK8，WB，PCR	CASP8,C-CASP8	Liu et al.,2015
Primary hepatocytes(C57BL / 6 mice)	LPS	12h	Apoptosis,Necroptosis	TUNEL，WB，ICH	RIP1，CASP8，CASP3	Chang et al.,2006
Primary hepatocytes(C57BL / 6 mice)	APAP	1h	Apoptosis	PCR，WB，ICH	CASP3,CASP7,CASP9	Aditya et al.,2010
Primary hepatocytes（SD Rats）	TGFβ1/TNFα	48h	Apoptosis	WB，Caspase determination kit	CASP3，CASP8，CASP9,C-CASP3，C-CASP8，C-CASP9	David et al.,2002
HepG2	NH	12h,24h,48h	Apoptosis	ELISA,MTT,FC,PCR,WB	CASP3,Bcl-2,C-CASP3	Li et al.,2014
L02	D-GaIN	12h	Apoptosis	CCK-8，TUNEL，FC，WB，PCR	TLR4，CASP-3，C-CASP-3,CASP-9，C-CASP-9，Bax，Bcl-2	Fang et al.,2020
L02	α-AMA	6,12,24,48h	Apoptosis	CCK-8，FC，WB	Bcl-2 ,Bax ，CASP-9，CASP-8,C-CASP-3	Chen et al.,2020
HepG2	LPS	12h	Apoptosis,Pyroptosis	Caspase determination kit，FC，WB	GSDME,CASP-3,CASP-4,CASP-8 ,CASP-9,C-CASP-3,C-CASP-4,C-CASP-8 ,C-CASP-9	Xu et al.,2020
Primary hepatocytes(C57BL / 6 mice)	APAP	1h	Apoptosis	TUNEL，WB	C-CASP-9,C-CASP-7	Jin et al.,2019
NMH	D-GalN/LPS	24h	Apoptosis	Caspase-Glo kit，WB，ELISA，PCR	CASP-3,CASP-7,CASP-8,CASP-9，C-CASP-3，IL-1β	Yi et al.,2006
AML12,LO2	LPS	24h	Apoptosis	PCR，WB，IF，CASP3 determination kit，FITC/PI	IL-1β,Bax,Bcl-2,CASP-3	Zhou et al.,2020
IHH,HepaRG,Primary hepatocytes(C57BL / 6 mice)	APAP	5h	Apoptosis	MTT,FC,WB, RT-PCR	CASP-3,CASP-7,C-CASP-3,C-CASP-7	Samara et al.,2021
AML12	APAP	6h	Apoptosis	TUNEL，FC，PCR，WB	Bax,C-CASP-3,Bcl-2	Wang et al.,2022
L02，BRL-3A,AML-12	LPS	24h	Apoptosis	CCK-8，TUNEL，ELISA，ICH，IF，WB，PCR	Bax，Bcl-2，IL-1β，CASP-3，C-CASP-3	Liu et al.,2018
HepG2,AML12	CCl4	24h	Apoptosis	MTT,ELISA,TUNEL,ICH,RT-PCR,WB	BCL-XL,Bax,CASP-9	Guo et al.,2016
HepG2	LPS	12h	Pyroptosis ,Apoptosis	ELISA,FC,PI,SEC,qPCR,WB	CASP-1,CASP-11,CASP-9,CASP-3,CASP-4,GSDME,C-CASP-1,C-CASP-11,C-CASP-9,C-CASP-3,C-CASP-4,IL-5B,GSDMD	Xu et al.,2020
HepG2	LPS	24h	Pyroptosis	MTT,Annexin V/PI,WB,IF,IHC,PI	NLRP3，CASP-1，C-CASP-1，NLRP3，ASC，pro-IL-1β,IL-1β,GSDMD	Yang et al.,2021
AML12	APAP	24h	Pyroptosis	FC,qPCR,WB	NLRP3，GSDMD，CASP-1，C-CASP-1	Liu et al.,2022
L02	APAP	24h	Pyroptosis	WB,PCR,TUNEL,ELISA,IF,FC,ICH	CASP-1，C-CASP1，IL-1β，NLRP4，ASC	Wang et al.,2022
Primary hepatocytes(C57BL / 6 mice)	LPS	3h	Pyroptosis	ELISA,FC,WB	CASP-1, NLRP3, IL-1β, IL-18	Chen et al.,2016
L02	LPS	24h	Pyroptosis ,Apoptosis	Hoechst 33342/PI ,WB	CASP3,C-CASP-3,CASP-1,C-CASP-1	Kwong et al.,2021
L02	LPS	12h	Pyroptosis	TUNEL,WB	CASP1，CASP-11，CASP-4，GSDMD-F,GSDMD-N	Soffientini et al.,2021
HeLa,L02	TNF-α/D-GalN	24h	Pyroptosis	WB,IP,IF	NLRP3,GSDMD,IL-18,CASP-1,C-CASP-1,IL-1β	Wang et al.,2021
Primary hepatocytes(C57BL / 6 mice)	D-Gal	24h	Pyroptosis	FC,CCK-8,ELISA,WB	IL-1β，IL-18，NLRP3，C-CASP-1	Wang et al.,2018
AML12	D-GalN/LPS	0,6,12,24h	Pyroptosis	CCK8,IF,WB,ICH	IL-1β,IL-18,GSDMD-N,GSDMD-F,CASP-1,CASP-4,CASP-11	Li et al.,2019
HepG2	LPS	24h	Pyroptosis	MTT,Annexin V-FITC/PI,Caspase1 determination kit,WB,IF,ICH,ELISA,TUNEL	NLRP3，CASP-1,C-CASP-1，ASC，GSDMD-N，pro-IL-1β，IL-1β	Yang et al.,2021
Primary hepatocytes(C57BL / 6 mice)	LPS	24h	Pyroptosis	ICH，PCR，WB	IL-1β，IL-18，NLRP3，ASC,CASP-1	Wang et al.,2021
Primary macrophage(C57BL / 6J)	LPS/ATP	24h	Pyroptosis	TUNEL，IF，WB，FC	ASC，NLRP3，C-CASP-1,IL-1β , IL-18	liu et al.,2022
HepG2	CCl4	8h	Pyroptosis	ELISA,TUNEL,IF,PCR,WB	IL-1β，TLR4，CASP-9，C-CASP-9，RIP1	Guo et al.,2016
Primary hepatocytes(C57BL / 6 mice)	APAP	0,1,3,6h	Necroptosis	ICH,WB,PCR	RIPK1,RIPK3,IL-1β	Takemoto et al.,2014
LO2	APAP	6h	Necroptosis	MTT,ELISA,TUNEL	IL-1β,BCL2,RIPK3	Yan et al.,2016
miHeps	LPS	8h	Necroptosis	MTT,annexin V/ PI ,Hoechst 33342	RIPK1,RIPK3,PRIPK3,MLKL,CASP-3,C-CASP3	Molaei et al.,2022
LO2	CCl4,LPS/D-GalN	6h,12h	Necroptosis	MTT,RT-PCR,WB,ChIP,IF,ELISA,FC	CASP8, MLKL, RIPK1, RIPK3	Wang et al.,2021
Abbreviations:LPS,lipopolysaccharide;D-GalN,D-galactosamine;APAP,paracetamol; Con-A,concanavalin-A;TNF, tumor necrosis factor ; CLP, cecum ligation and puncture; CCL4,carbon tetrachloride; BDL, Bile Duct Ligation; PH,Partial hepatectomy;TAA, Thioacetamide; MOI, multiplicity of infection;ICH,immunohistochemistry;IF,Immunofluorescence;WB,Western Blot;FC,Flow cytometry;PCR,Polymerase Chain Reaction;…
