# Supplementary material for: PANoptosis-like death in acute-on-chronic liver failure injury
Source: Sci Rep. 2024 Jan 3;14:392. doi: 10.1038/s41598-023-50720-1 (PMC10764922; doi:10.1038/s41598-023-50720-1)
Supplement: Supplementary file 3 — Supplementary Table S2. [file 41598_2023_50720_MOESM3_ESM.xlsx]

## Sheet: Sheet1
TableS2. Different forms of cell death (apoptosis, necroptosis, and pyroptosis) of liver failure in rats
Sources	Treatments	Injury duration	Death type	Assessment	Critical protein	Reference
SD Rats	D-GalN/LPS	6h	Apoptosis	IF,TUNEL,qRT-PCR,WB,FC	Bcl-2,Bax	Li et al.,2017
Wistar Rats	D-GalN/LPS	0,4,8,12h	Apoptosis	TUNEL,WB	Bcl-2,Bax,CASP-3,C-CASP-3	Li et al.,2018
SD Rats	CCL4,D-GalN/LPS	10W,24h	Apoptosis	PCR，WB	Bcl-2,Bax	Xue et al.,2019
Wistar Rats	HAS ,D-GalN/LPS	6W,24h	Apoptosis	IF,WB,TUNEL	Bcl-2,Bax,CASP-3,C-CASP-3,CASP-9,C-CASP-9	Fang et al.,2021
SD Rats	CCl4 ,D-GalN/LPS	12W,24h	Apoptosis	WB,PCR,ICH	Bcl-2,Bax,CASP-3,C-CASP-3,CASP-8,C-CASP-8	Tang et al.,2021
Wistar Rats	HAS, D-GalN/LPS	6W,24h	Apoptosis	FC,TUNEL,RT-PCR,WB	CASP3,C-CASP3,CASP6,C-CASP6,CASP7,C-CASP7,CASP9,C-CASP9	Hou et al.,2021
SD Rats	LPS/D-GalN	3,6,9,12h	Apoptosis	TUNEL,ELISA,PCR,WB	Bcl-2,Bax	Yang et al.,2018
Wistar Rats	LPS/D-GalN	8h	Apoptosis	ELISA,WB	CASP-3,CASP-9,Bcl-2、Bax	Li et al.,2020
Wistar Rats	HAS, D-GalN/LPS	3W,4,8,12h	Apoptosis	TUNEL,ELISA,WB,PCR	CASP-3,CASP-6,CASP-7,Bcl-2	Yang et al.,2019
SD Rats	LPS/D-GalN	24h	Apoptosis	FC,WB,ICH	IL-1β,C-CASP-3,Bax,Bcl-2	Zhang et al.,2017
Wistar Rats	HAS,D-GalN/LPS	6W,4,8,12h	Apoptosis	PCR,WB,ICH	CASP-3,Bcl-2,Bax	Xu et al.,2013
SD Rats	LPS/D-GalN	24h	Apoptosis	PCR,WB,ICH,FC	Bax,Bcl-2,C-CASP-3	Zhang et al.,2022
SD Rats	D-GalN	6 h,12 h,1 D	Apoptosis	FC,ICH	Bcl-2,CASP-3	Kang et al.,2008
SD Rats	LPS/D-GalN	24,48h	Apoptosis	WB,ELISA,PCR,Annexin V-FITC/PI	Bcl-2,C-CASP-3,Bax	Lu et al.,2019
SD Rats	LPS/D-GalN	6h	Apoptosis	ELISA,PCR,ICH,TUNEL	IL-1β，Bcl-2,Bax	Zhang et al.,2017
Wistar Rats	PH	12h,24h,48h	Apoptosis	TUNEL,RT-PCR,WB	Bcl-xL,Bcl-2,Bax	Ishibe et al.,2009
F344 Rats	PH	3,6,12,24,72,168h	Apoptosis	TUNEL,PCR,WB	C-CASP-3	Nakamura et al.,2014
Wistar Rats	LPS/D-GalN	48h	Apoptosis,Necroptosis	FC,ICH,PCR,WB,CCK8	RIPK1,CASP-3	Li et al.,2019
SD Rats	LPS/D-GalN	24h	Apoptosis	ELISA,TUNEL,ICH	Bcl-2,Bax	Bak et al.,2018
Wistar Rats	LPS/D-GalN	6h,24h,48h	Apoptosis	TUNEL,PCR,WB	CASP-3,CASP-8,CASP-9,CASP-12	Liu et al.,2007
Wistar Rats	adenovirus	24h	Apoptosis	Hoechst 33342/PI,RT-PCR,WB	CASP-3，Bcl-2,Bax	Schoemaker et al.,2002
Wistar Rats	PH	6,12,24,48,72h	Apoptosis	PCR,WB,ICH	CASP-3	López et al.,2016
Wistar Rats	LPS	24h	Apoptosis	TUNEL,WB	Bcl-2,Bax	Makoto et al.,2002
SD Rats	THA	30h	Apoptosis	WB	CASP-3,CASP-8,CASP-9,C-CASP-3,C-CASP-8,C-CASP-9	David et al.,2002
SD Rats	CCl4，LPS，APAP,D-GalN	24h	Apoptosis	CASP determination kit,WB,PCR	CASP-3，Bcl-2,Bax	Tae et al., 2010
SD Rats	BDL,LPS	24h	Apoptosis,Necroptosis	TUNEL,WB,IF	C-CASP-3,C-CASP-8,C-CASP-7,RIPK1，RIPK3,pMLKL	Kondo et al.,2021
SD Rats	CCl4,LPS/D-GalN	10W,24h	Necroptosis	MTT,RT- PCR/Western Blot/Immunoprecipitation Assay/Immunofluorescence Analysis/ELISA/Flow Cytometer Analysis	CASP-8, MLKL, RIPK1, RIPK3	Wang et al.,2021
Wistar Rats	CCl4,D-GalN/LPS	10W,24h	Pyroptosis	IF,WB,ELISA,PCR	TLR4，ASC，IL-18，IL-1β，GSDMD，NLRP3，GSDMD-N，CASP1，C-CASP1	Hou et al.,2021
Abbreviations:LPS,lipopolysaccharide;D-GalN,D-galactosamine;APAP,paracetamol; Con-A,concanavalin-A;TNF, tumor necrosis factor ; CLP, cecum ligation and puncture; CCL4,carbon tetrachloride; BDL, Bile Duct Ligation; PH,Partial hepatectomy;TAA, Thioacetamide; MOI, multiplicity of infection;ICH,immunohistochemistry;IF,Immunofluorescence;WB,Western Blot;FC,Flow cytometry;PCR,Polymerase Chain Reaction;…
