# Supplementary material for: PANoptosis-like death in acute-on-chronic liver failure injury
Source: Sci Rep. 2024 Jan 3;14:392. doi: 10.1038/s41598-023-50720-1 (PMC10764922; doi:10.1038/s41598-023-50720-1)
Supplement: Supplementary file 4 — Supplementary Table S3. [file 41598_2023_50720_MOESM4_ESM.xlsx]

## Sheet: Sheet1
Table S3.Different forms of cell death (apoptosis, necroptosis, and pyroptosis) of liver failure in mice
Sources	Treatments	injury duration	Death type	Assessment	Critical protein	Reference
C57BL/6 mice	LPS/D-GalN	6h	Apoptosis	IF,WB,ICH,TUNEL	CASP-8, C-CASP-8,CASP-9, BCL2 ，BAX ， RIP3	Huang et al.,2022
C57BL/7 mice	APAP	0,1,2,4,8h	Apoptosis	WB	BCL-2,BAX	li et al.,2020
C57BL/6 mice	LPS	6h	Apoptosis	IF,ELISA,RT-PCR,WB	Bax, Bcl-Xl,CASP-9，CASP-3，CASP-6	zhong et al.,2016
C57BL/6J mice	LPS/D-GalN	6h	Apoptosis,Pyroptosis	TUNEL,IF,IHC,WB,PCR	NLRP3，ASC，C-CASP-1，Bcl-xl，Bax，C-CASP-3	liu et al.,2021
C57BL/6 mice	D-GalN/ LPS	4,6,8h	Apoptosis	ELISA,WB,TUNEL,IHC	IL-1β，Bcl-2、BAX，CASP-3,CASP-8	Park et al.,2012
C57BL/6 mice	APAP,D-GalN/ LPS	48h	Apoptosis	TUNEL,WB,PCR,FC	CASP-3,C-CASP-3,CASP-9,C-CASP-9	lv et al.,2020
C57BL/6J mice	APAP	6,12,24h	Apoptosis,Necroptosis	WB,PCR,ChIP,CASP3/7 determination kit,IF,TUNEL	Bcl-2,Bax,RIP1	chen et al., 2019
C57Bl/6 mice	LPS/D-GalN	4,6h	Apoptosis	PCR,WB,ELISA	IL-1β,CASP-1，C-CASP-1,CASP-3，C-CASP-3	Nadine et al.,2018
BALB / c mice	D-GALN/LPS	0,5,7h	Apoptosis	ICH,IF,WB	CASP-3，BCL2	An et al., 2012
ICR mice	LPS	2,4h	Apoptosis	qRT-PCR,ICH	C-CASP-3,C-CASP-9,Bax、Bcl-2	Xu et al., 2018
C57BL / 6J mice	D-GALN/LPS	2,4,6h	Apoptosis	ICH,ELISA,WB	Bcl-XL，Bax,C-CASP-3	Le et al., 2007
C57BL/6 mice	D-GALN/LPS	6h	Apoptosis,Pyroptosis	IF,PCR,WB,ICH	NLRP3，CASP-3，C-CASP-3,Bax，Bcl-2，ASC,CASP-1,C-CASP-1	Wang et al., 2021
C57BL/6 mice	D-GalN/LPS	6 h	Apoptosis	WB	CASP-3,CASP-8,Bax ,Bcl-2	Wu et al.,2010
C57BL/6 mice	LPS/D-GalN	6 h	Apoptosis,Pyroptosis	TUNEL,RT-PCR,WB,ELISA	IL-1β，CASP-3，C-CASP-3,Bax，Bcl-2，ASC,CASP-1,C-CASP-1	Adrian et al., 2021
BALB / c mice	LPS/GaIN	2h,5h	Apoptosis	ELISA,WB	CASP-3，IL-1β	Zhang et al.,2017
BALB / c mice	LPS/GaIN	0,1,3,5,7,9h	Apoptosis	ELISA,TUNEL,FC,qPCR,WB	CASP-3，Bax	Wu et al.,2020
B10D2nSn-Slc（C5 + / +）,KO，B10D2oSn-J（C5-/–）mice	LPS/D-GalN	2,4,6h	Apoptosis	ELISA,PCR,ICH,WB	CASP-3，C-CASP-3,CASP-7，C-CASP-7,CASP-8，C-CASP-8,CASP-9，C-CASP-9	Jiro et al., 2021
C57BL/6 mice	Con-A	2,4,6h	Apoptosis	ELISA,PCR,ICH,WB	CASP-3，C-CASP-3,CASP-7，C-CASP-7,CASP-8，C-CASP-8,CASP-9，C-CASP-10	Jiro et al., 2021
Kunming mice	LPS/D-GalN	24h	Apoptosis	WB,IF,ICH	CASP-3，CASP-8,CASP-9,Bax,Bcl-2	Gong et al.,2017
BALB / c mice	LPS/D-GalN	8h	Apoptosis	TUNEL,PCR,WB	Bcl-2，CASP-3	Tao et al.,2020
CD-1 mice	APAP	4h	Apoptosis	WB,ICH,TUNEL,RT-PCR	RIP1，Bax,Bcl-2，	Liang et al.,2012
C57BL/6 mice	APAP	24h	Apoptosis	WB,ICH	Bcl-2,Bax,CASP-3，C-CASP-3	Zheng et al.,2019
C57BL/6 mice	D-GalN/LPS	2h	Apoptosis	TUNEL,WB,PCR,FC	CASP-3，C-CASP-3	Wang et al.,2019
C57BL/6 mice	APAP	4h	Apoptosis	WB	C-CASP-3,C-CASP-7,C-CASP-9	Xu et al.,2020
C57BL/6 mice	TNF/D-GalN	8h	Apoptosis	WB,IF,ICH,ELISA	CASP-3，C-CASP-3	Andy et al., 2005
C57BL/6 mice	APAP	12-168h	Apoptosis	WB,ELISA	CASP-3，CASP-8,CASP-9，Bax	Hu et al.,2010
BALB / c mice	APAP	2,4,8,24h	Apoptosis	FC,CASP determination kit,WB	CASP-3，CASP-8,CASP-9	Stefano et al.,2004
C57BL/6 mice	D-GalN/LPS	6h	Apoptosis	RT-PCR,TUNEL,WB,IF	CASP-3，TLR-4	Angela et al., 2008
C57BL/6 mice	Jo2	1,3,12h	Apoptosis,Necroptosis	WB,PCR,FC,ICH	CASP3,CASP7,RIP1,RIP3，C-CASP3	Milos et al., 2014
C57BL/6 mice	CLP		Apoptosis	WB,PCR,ICH,ELISA	C-CASP3，C-CASP-7	Zhang et al.,2014
C57BL/6 mice	D-GalN/LPS		Apoptosis	TUNEL,ICH,WB	CASP-3，C-CASP-3,CASP-9，C-CASP-9	Han et al.,2008
C57BL / 6,BALB / c mice	SC79,DMSO	12h	Apoptosis	WB,PCR,TUNEL	CASP-8，C-CASP-8	Liu et al.,2018
NOD / SCID mice	D-GalN /LPS	6h	Apoptosis	TUNEL,ICH,WB,ELISA	Bax ,Bcl-2	Zhou et al.,2022
C57BL/6 mice	D-GalN/LPS		Apoptosis	PCR,WB,TUNEL,IF	CASP-3，C-CASP-3	Zhang et al.,2017
C57BL/6 mice	APAP	24,48,72,96h	Apoptosis	WB,ICH,FC,PCR	CASP-3，C-CASP-3	Nguyen et al.,2022
C57BL/6 mice	APAP	12h	Apoptosis	TUNEL,WB	Bcl-2, Bax, CASP-9,CASP-3	Deng et al.,2022
BALB / c mice	ConA,D-GalN/ LPS		Apoptosis	WB,ELISA	C-CASP-3,C-CASP-8,C-CASP-8	An et al.,2012
C57BL/6 mice	LPS/D-GalN		Apoptosis,Pyroptosis	WB,TUNEL	CASP-1,CASP-3，Bcl-2,Bax	Yu et al.,2022
CD-1 mice	APAP		Apoptosis,Necroptosis	TUNEL,WB	RIP1 ,RIP3，Bax	Zhang et al.,2014
C57BL/6 mice	D-GalN/LPS		Apoptosis	WB,qRT-PCR	CASP-3，CASP-12，IL-1β	Ren et al.,2014
C57BL/6 mice	ConA	4,8h	Apoptosis,Pyroptosis	PCR,WB,ICH	CASP-8,CASP-3,CASP-1	Águeda et al.,2014
C57BL/6 mice	APAP	12h	Apoptosis	FC,WB	Bax、Bcl-xL、Bcl-2,p-Bcl-2	Wang et al.,2014
C57BL/6 mice	APAP	6h	Apoptosis	TUNEL,WB	Bcl-2，Bax,C-CASP3	Xiao et al.,2022
C57Bl6/129SV F2 mice	LPS/D-GalN	1.5,3,4.5h	Apoptosis	TUNEL,ELISA	C-CASP3	Karuna et al.,2020
C57BL/6 mice	D-GalN/LPS		Apoptosis	WB,ICH	CASP3,C-CASP3	Wei et al.,2014
C57BL/6 mice	APAP	24,48h	Apoptosis	TUNEL,WB,ICH	C-CASP3	Vaquero et al.,2006
C57BL/6J mice	D-GalN/LPS	4h	Apoptosis	ELISA,WB,ICH,qRT-PCR,FC	CASP-3，CASP-8,CASP-9,C-CASP-3，C-CASP-8,C-CASP-9	Li et al.,2018
C57BL / 6J,FVB / N mice	D-GalN/LPS	6h	Apoptosis	ICH,WB	CASP-3，CASP-8,CASP-9,C-CASP-3，C-CASP-8,C-CASP-9	Eipel et al.,2010
C57/BL mice	CCl4	12h	Apoptosis	PCR,WB, TUNEL	C-CASP-3，C-CASP-9,Bcl-2	Luo et al.,2017
BALB/c mice	LPS/D-GalN		Apoptosis	TUNEL,PCR	IL-1β，CASP-3	Yu et al.,2011
BALB /c mice	FasmAb	24h	Apoptosis	TUNEL,Annexin V staining,WB	Bcl-2	Malassagne et al.,2001
C57BL / 6J mice	D-GalN/LPS	6-10h	Apoptosis	ICH,WB,TUNEL	C-CASP3	Eipel et al.,2007
C57BL/6 mice	APAP	24h	Apoptosis	FC,WB,TUNEL,IF,PCR,Annexin V staining/PI	Bcl-2，Bax	Wu et al.,2021
ICR mice	SSD	1W	Apoptosis	IF,TUNEL,WB	Bcl-2，Bax,C-CASP3,C-CASP8	Zhang et al.,2015
C57BL/6 mice	CLP		Apoptosis	IF,TUNEL,FC	BCL-XL,IL-1β,CASP3	Zhao et al.,2018
C57BL/6 mice	CCl4	24h	Apoptosis	ELISA,ICH,TUNEL,WB	IL-1β,CASP3,CASP8,C-CASP3,C-CASP8	Zhao et al.,2014
S6K1 mice	ConA	8h	Apoptosis	WB,IF,PCR	CASP3,CASP8,C-CASP3,C-CASP8，Bcl-xL，RIP3	González et al.,2009
C57BL/6 mice	HBsAg 3W，Fas Jo2 12h		Apoptosis	WB,TUNEL,FITC,PCR,ELISA	CASP-3,CASP-7,CASP-8,CASP-9,C-CASP-3,C-CASP-8	Jing et al.,2018
Kunming mice	LPS/D-GalN	6h	Apoptosis	WB,PCR	IL-1β，BCL2，BAX，C-CASP3,C-CASP8,C-CASP9	He et al.,2019
C57BL/6 mice	D-GalN/ LPS	1,6,24h	Apoptosis	TUNEL,CASP determination kit	C-CASP3,C-CASP8,C-CASP9	Yamada et al.,2008
ICR mice	APAP	24h	Apoptosis	TUNEL,IF,WB	IL-1β，Bax，Bcl-2，CASP3,C-CASP3	Yan et al.,2018
BALB / c mice	LPS / D-GalN	6h	Apoptosis	Hoechst 33342,DAPI,TUNEL,WB	Bax，CASP-3	Mu et al.,2022
GSNMIC mice	gsn−/−		Apoptosis	TUNEL,WB,IF	C-CASP3,C-CASP8,C-CASP9	Leifeld et al.,2006
BALB / c mice	APAP	3h	Apoptosis	PCR	IL-1β,CASP-3,CASP-9,Bax,Bcl2	Alkhalifah et al.,2022
CD-1 mice	D-GalN/LPS	72h	Apoptosis	RT-PCR,TUNEL,WB	IL-1β，CASP-3，BCL-xl，BAX	Takai et al., 2007
C57BL/6 mice	LPS/D-GalN	8 h	Apoptosis	ELISA,RT-PCR,CASP determination kit	C-CASP3,C-CASP8,C-CASP9，IL-1β，	Li et al.,2019
Pko mice	D-GalN/LPS	24h	Apoptosis	WB,ICH,PCR,TUNEL	C-CASP3	Kuhla et al.,2009
C57BL/6J mice	D-GalN/LPS	24h	Apoptosis	WB,ICH,PCR,TUNEL，	C-CASP4	Kuhla et al.,2009
Kunming mice	LPS/D-GalN	5h	Apoptosis	ICH,PCR,WB,FC	Bcl-2，Bax，TLR4，C-CASP9,C-CASP3	Chai et al.,2018
C57BL/6 mice	LPS/D-GalN	6h	Apoptosis	TUNEL,PCR,WB	CASP-3,CASP-8,CASP-9,Bcl-2	Lin et al., 2014
C57BL/6 mice	LPS/D-GalN	3.5,5h	Apoptosis	ICH,ELISA,WB	CASP-3,CASP-8,CASP-9,C-CASP-3,C-CASP-8,C-CASP-9	Kim et al., 2022
Swiss strain mice	APAP	24h	Apoptosis	CASP determination kit	CASP-3,CASP-9	Marcelo et al.,2020
C57BL/6 mice	D-GalN / LPS	6h	Apoptosis	TUNEL,IF,PCR	IL-1β，CASP-3	Chen et al.,2012
C57BL/6J mice	LPS/D-GalN	3,5,24h	Apoptosis	TUNEL,WB,PCR	CASP-8,C-CASP-8	Liu et al.,2015
IGFBP-1–/–,IGFBP-1+/+ mice	CCl4		Apoptosis	ICH,WB,TUNEL	CASP-3,CASP-8	Leu et al.,2003
BALB / c mice	Fas mAb	6,12h	Apoptosis	TUNEL,WB	Bcl-xL , Bax，CASP-3	Miyasou et al.,2008
C57BL/6 mice	APAP		Apoptosis	PCR,WB,ICH	CASP-3,CASP-8,CASP-9,C-CASP-3,C-CASP-8,C-CASP-9	Aditya et al.,2010
BALB / c mice	THA	30h	Apoptosis	WB,CASP determination kit	CASP-3,CASP-8,CASP-9,C-CASP-3,C-CASP-8,C-CASP-9	David et al.,2002
C57BL/6 mice	PH,BDL	24h,15D	Apoptosis	TUNEL,ICH,WB	CASP-3,CASP-8,CASP-9，Bcl-xl，Bax，C-CASP-3	Sven et al.,2009
BALB / c mice	aFas	3h	Apoptosis	ICH,WB	CASP-10、CASP-3、C-CASP-3，CASP-9,Bcl-xL	Vladimir et al., 2004
TamCre mice	PH	15,18D	Apoptosis	WB,ICH	CASP-3,CASP-8,CASP-9,C-CASP-3,C-CASP-8,C-CASP-9	Anastasia et al.,2018
C3Heb/FeJ mice	D-GalN/LPS	5h	Apoptosis	TUNEL,ELISA,WB	CASP-3,CASP-8,CASP-7,C-CASP-3,C-CASP-8,C-CASP-7	Jaeschke et al.,2000
BALB / c mice	α-AMA	24,48h	Apoptosis	TUNEL,FC,WB	Bax,Bcl-2，CASP，CASP-8,C-CASP-3	Chen et al.,2020
C3Heb / FeJ mice	D-GalN/LPS	6h	Apoptosis	TUNEL,ELISA	CASP-3，IL-1β	Jaeschke，et al.,1998
C57BL/6J mice	BDL	5D	Apoptosis	CASP determination kit,FC,WB	GSDME，CASP-3，CASP-4、CASP-8 ,CASP-9，C-CASP-3，C-CASP-4、C-CASP-8 ,C-CASP-9	Xu et al.,2020
BALB / c mice	D-GalN / LPS	1,3,6h	Apoptosis	CASP determination kit,WB	Bcl-xL , Bcl-2，CASP-3,CASP-8	Qiu et al.,2006
C3Heb / FeJ mice	APAP ,LPS/D-GalN	24h,6h	Apoptosis	TUNEL,CASP determination kit,ICH	CASP-3，C-CASP-3	Jaspreet et al.,2002
C57BL/6 mice	APAP	30min-24h	Apoptosis	TUNEL,WB	C-CASP-9,C-CASP-7	Jin et al.,2019
BALB , cAnNCr,C57BL / 6NCr mice	D-GalN/LPS	24h	Apoptosis	Caspase-Glo determination kit，WB，ELISA，PCR	C-CASP-3,C-CASP-7,C-CASP-8,C-CASP-9,IL-1β	Yi et al.,2006
C57BL/6 mice	APAP	5h	Apoptosis	FC，WB， RT-PCR	CASP-3,CASP-7,C-CASP-3,C-CASP-7	Samara et al.,2021
C57BL/6 mice	APAP	6h	Apoptosis	TUNEL，FC，PCR，WB	Bax,C-CASP-3,Bcl-2	Wang et al.,2022
ICR mice	D-GalN / LPS	8,12,24h	Apoptosis	WB,Caspase-Glo determination kit	CASP-3,CASP-8	Kim et al.,2010
C57BL / b6N mice	CCl4	8h	Apoptosis,Necroptosis	ELISA，TUNEL，IF，PCR，WB	IL-1β，TLR4，CASP-9，C-CASP-9，RIP1	Guo et al.,2016
C57BL/6 mice	CCl4	8W	Apoptosis	TUNEL，ELISA，ICH，IF，WB，PCR	Bax，Bcl-2，IL-1β，CASP-3，C-CASP-3	Liu et al.,2018
C57BL/6J mice	APAP	2,4,6h	Apoptosis	TUNEL，IF，PCR，WB	Bcl-2，Bcl-xL	Feng et al.,2018
C57Bl / 6 mice	CCl4	48h	Apoptosis	TUNEL，ELISA，PCR，WB	CASP-8，CASP-3,C-CASP-3，Bcl-2	Bala et al.,2020
BALB / c mice	ConA	20h	Apoptosis	WB	Bax，Bcl-2，CASP-8，CASP-3，C-CASP-3	Wang et al.,2016
BALB / c mice	D-GalN/LPS	10,24h	Necroptosis	WB，IF	p-MLKL、MLKL、RIPK3、RIPK1、NLRP3、ASC ,C-CASP-1, IL-1β	Bai et al.,2021
C57BL/6 mice	CCl4/D-GalN		Necroptosis	TUNEL,WB,IF	C-CASP-3,C-CASP-7,C-CASP-8,RIPK1，RIPK3,pMLKL	Kondo et al.,2021
C57BL/6 mice	LPS/D-GalN		Necroptosis	PI,WB,ICH	pRIP1, RIP1, P-RIP3, RIP3, P-MLKL , MLKL CASP-8; C-CASP-8;	Li et al.,2021
C57BL/6J mice	APAP/TAA	24h	Necroptosis,Apoptosis，Pyroptosis	TUNEL,ELISA,WB,qPCR	PRIPK1，C-CASP8，C-CASP-3， RIPK3 ， MLKL ， GSDMD ， GSDME	Li et al.,2022
C57BL / b6N mice	CCl4		Necroptosis	ELISA,TUNEL,ICH,RT-PCR,WB	BCL-XL，BAX，CASP-9	Guo et al.,2016
CD-1 mice	APAP	4,24h	Necroptosis,Apoptosis	WB,ICH,PCR,TUNEL	Bax，RIP1，RIP3	Zhang et al.,2014
C57BL/6 mice	APAP	0,0.5,2,4,6,8,24h	Necroptosis,Apoptosis	ELISA,TUNEL	IL-1β，BCL2，RIPK3	Yan et al.,2016
HHV8-vFlip mice	MOI		Necroptosis,Apoptosis，Pyroptosis	TUNEL,ICH,PCR	MLKL，GSDMD，CASP3,Ripk3,RIPK1,CASP-8	Bittel et al.,2019
ICR mice	D-GalN/ LPS	3h	Necroptosis,Pyroptosis	ELISA,WB,ICH	ASC, p-MLKL, RIP1 , CASP-1, RIP3, TLR4, NLRP3, IL-1β,	Seo et al.,2017
MSM mice	Intraperitoneal macrophages		Necroptosis,Apoptosis	WB,ICH/CellTiterGlo	CASP-8,RIP1，CASP-3 , CASP-9	Ram et al.,2016
C57BL/6J mice	APAP	6,24h	Necroptosis	WB，PCR，ICH	RIPK3	Ramachandran et al.,2013
BALB/c mice	CCl4+D-GalN/LPS		Necroptosis	IF	NLRP3，ASC，CASP-1，C-CASP-1，GSDMD，C-GSDMD，IL-1β,IL-18，RIPK1，RIPK3	Bai et al.,2022
NMRI mice	CCl4		Necroptosis	WB	RIPK1	Molaei et al.,2022
ICR mice	LPS/D-GalN	8,24h	Necroptosis	WB,ICH,ELISA	MLKL，p-MLKL，RIP3，IL-1β，TLR4，CASP-1，ASC	Lee et al.,2018
C57BL/6 mice	LPS/D-GalN	24h	Pyroptosis	IF,DAPI	NLRP3,GSDMD,IL-1β,IL-18,CASP-1，C-CASP-1	Wang et al.,2020
C57BL/6 mice	BDL		Pyroptosis	ELISA,FC,PI,SEC,q-PCR,WB	CASP-1,CASP-11,CASP-9,CASP-3,CASP-4,GSDME,C-CASP-1,C-CASP-11,C-CASP-9,C-CASP-3,C-CASP-4,IL-1β,GSDMD	Xu et al.,2020
C57BL/6J mice	BDL		Pyroptosis	FC,WB	CASP-3，GSDME，CASP-4，C-CASP-3，C-CASP-4	Xu et al.,2020
C57BL/6 mice	D-GalN / LPS	6,24h	Pyroptosis	ELISA,ICH,IF,TUNEL,WB	IL-1β，IL-18，NLRP3，ASC，Bcl-xl，Bax，C-CASP-3	Liu et al.,2021
C57BL/6 mice	LPS	1,6,24h	Pyroptosis	MTT ,Annexin V/PI Staining,WB,IF,IHC,PI	NLRP3，CASP-1，C-CASP-1，NLRP3，ASC，pro-IL-1β，IL-1β，GSDMD	Yang et al.,2021
C57Bl6 mice	D-GalN/LPS	4,6h	Pyroptosis	PCR,WB,FC	NLRP3，CASP-1，C-CASP-1	Gehrke et al.,2018
C57BL/6 mice	APAP	24h	Pyroptosis	FC,qPCR,WB	NLRP3，GSDMD，CASP-1，C-CASP-1	Liu et al.,2022
C57BL/6 mice	LPS / D-GalN	6h	Pyroptosis ,Apoptosis	TUNEL,PCR,WB	Bax，Bcl-2，CASP-3，C-CASP-1，GSDMD，CASP-1，IL-1β，GSDMD-C	Siregar et al.,2021
C57BL/6 mice	D-GalN / LPS	24h	Pyroptosis	IF,WB,PCR,ELISA,FC	CASP-11，IL-1β，NLRP3，IL-18	Lu et al.,2021
C57BL/6 mice	APAP	6,24h	Pyroptosis	WB,PCR,TUNEL,ELISA,IF,FC,Co-IP	CASP-1，C-CASP-1，IL-1β，NLRP3，ASC	Wang et al.,2022
C57BL/6 mice	CLP	24 h	Pyroptosis	ELISA,FC,WB	CASP-1, NLRP3, IL-1β, IL-18	Chen et al.,2016
C57BL/6 mice	APAP		Pyroptosis	WB	NLRP3,CASP-1	Rousta et al.,2022
C57BL/6J mice	LPS	24 h	Pyroptosis	ELISA,qRT-PCR,WB	IL-1β,IL-18,CASP-11,C-CASP-11,GSDMD,CASP-1,C-CASP-1,NLRP3，	Wu et al.,2022
ICR mice	UA	8h	Pyroptosis	MTT,Hoechst 33342/PI ,WB	CASP-3,C-CASP-3,CASP-1,C-CASP-1	Kwong et al.,2021
C57BL/6J mice	CCl，LPS	4h	Pyroptosis	TUNEL,WB	CASP-1,CASP-11,CASP-4,GSDMD-F,GSDMD-N	Soffientini et al.,2021
C57BL/6 mice	LPS / D-GalN		Pyroptosis	WB,IP,IF	NLRP3，GSDMD，IL-18，CASP-1,C-CASP-11,IL-1β	Wang et al.,2021
C57BL/6 mice	D-GalN	1,2,3,4,5,6,7D	Pyroptosis	FC,ELISA,WB	IL-1β，IL-18，NLRP3，C-CASP-1	Wang et al.,2018
C57BL/6 mice	D-GalN / LPS	6h	Pyroptosis	IF,WB,ICH	IL-1β,IL-18，GSDMD-N，GSDMD-F,CASP-1,CASP-4，CASP-11	Li et al.,2019
C57BL/6 mice	LPS	24h	Pyroptosis	ICH,PCR,WB	IL-1β，IL-18，NLRP3，ASC,CASP-1	Wang et al.,2021
C57BL/6 mice	LPS	1,6,24 h	Pyroptosis	Annexin V-FITC/PI,CASP1 determination kit,WB,IF,ICH,ELISA,TUNEL	NLRP3，CASP-1，C-CASP-1，ASC，GSDMD，pro-IL-1β，IL-1β	Yang et al.,2021
C57BL/6J mice	LPS	24h	Pyroptosis	TUNEL,FC,ICH,IF,PCR,WB	IL-1β	Cao et al.,2022
C57BL/6J mice	CLP		Pyroptosis	TUNEL,IF,WB,FC	ASC,NLRP3,CASP-1,C-CASP-1,IL-1β,IL-18	Liu et al.,2022
BALB/c mice	LPS/D-GalN	24h	Pyroptosis ,Necroptosis	qRT-PCR,IF,IHC,WB	NLRP3，ASC，C-CASP-1，IL-1β,RIPK3,MLKL,P-MLKL,RIPK1	Bai et al.,2021
Abbreviations:LPS,lipopolysaccharide;D-GalN,D-galactosamine;APAP,paracetamol; Con-A,concanavalin-A;TNF, tumor necrosis factor ; CLP, cecum ligation and puncture; CCL4,carbon tetrachloride; BDL, Bile Duct Ligation; PH,Partial hepatectomy;TAA, Thioacetamide; MOI, multiplicity of infection;ICH,immunohistochemistry;IF,Immunofluorescence;WB,Western Blot;FC,Flow cytometry;PCR,Polymerase Chain Reaction;…
