# Supplementary material for: PANoptosis-like death in acute-on-chronic liver failure injury
Source: Sci Rep. 2024 Jan 3;14:392. doi: 10.1038/s41598-023-50720-1 (PMC10764922; doi:10.1038/s41598-023-50720-1)
Supplement: Supplementary file 5 — Supplementary Table S4. [file 41598_2023_50720_MOESM5_ESM.xlsx]

## Sheet: Sheet1
Table S4.Different forms of cell death (apoptosis, necroptosis, and pyroptosis) in liver failure patients
Sources	Death type	Assessment	Critical protein	Reference
ACLF Patients	Necroptosis	Serum determination	RIPK3	Kondo et al.,2021
HBV-ACLF Patients	Necroptosis	Serum determination,ICH	RIPK3,MLKL	Chen et al.,2020
ACLF Patients	Necroptosis	Serum determination	RIPK3,MLKL,CASP8	Han et al.,2019
ALF Patients	Pyroptosis	WB，IP，IF	NLRP3，GSDMD，IL-18，CASP1，C-CASP1，IL-1β	Wang et al.,2021
ACLF Patients	Pyroptosis	WB,qRT-PCR，IF	CASP-4	Wang et al.,2019
ALF Patients	Apoptosis	MTT,FC,RT-PCR	CASP-3,C-CASP-3,CASP-7,C-CASP-7	Samara et al.,2021
Abbreviations:ACLF, acute-on-chronic liver failure;ALF, acute liver failure;MTT,Methylthiazolyldiphenyl-tetrazolium bromide;ICH,immunohistochemistry;IF,Immunofluorescence;WB,Western Blot;FC,Flow cytometry;PCR,Polymerase Chain Reaction;IP,immunoprecipitation;CASP, cysteinyl aspartate-specific protease; C-CASP, cleaved CASP; GSDMD, gasdermin D; IL,interleukin; MLKL, mixed lineage kinase domain-like…
